# Supplementary material for: Self-Stabilizing Covalent Ligand Targets Bacterial Phosphatidylethanolamine and Enhances Antibiotic Efficacy
Source: Pharmaceutics. 2026 Jan 5;18(1):71. doi: 10.3390/pharmaceutics18010071 (PMC12845377; doi:10.3390/pharmaceutics18010071)
Supplement: Supplementary file 1 [file pharmaceutics-18-00071-s001.zip]

Archive with 1 entries (1 files):
- pharmaceutics-4050109-supplementary.pdf
